# Supplementary material for: miR-129-5p as a biomarker for pathology and cognitive decline in Alzheimer’s disease
Source: Alzheimers Res Ther. 2024 Jan 9;16:5. doi: 10.1186/s13195-023-01366-8 (PMC10775662; doi:10.1186/s13195-023-01366-8)
Supplement: Supplementary file 2 — Additional file 2. [file 13195_2023_1366_MOESM2_ESM.xlsx]

## Sheet: M1
Results of target genes for the hub miRNA (miR-603) in the M1 module
ABCB10
ABCC2
ABCC6
ABHD13
ACOT1
ACOT2
ACTR1A
ACVR2B
ADAMTS9
ADCYAP1
ADD3
ADNP
AFF4
AFTPH
AGPAT4
AGPS
AGTPBP1
AHCTF1
AJAP1
AK3
AK4
AKAP11
AKAP13
AKIRIN1
AMHR2
ANAPC4
ANK3
ANKFY1
ANKIB1
ANKRD17
ANKRD20A1
ANKRD20A2
ANKRD20A3
ANKRD20A4
ANKRD22
ANKRD42
ANKRD44
AP1G1
AP3B1
AP3M1
AP4E1
APMAP
ARHGAP21
ARHGAP5
ARHGEF6
ARID1B
ARL2BP
ARL4A
ASCC1
ASH1L
ASXL1
ATAD2
ATF7IP
ATG3
ATM
ATP2A2
ATP2B1
ATP2B4
ATP6V1D
AURKA
BBX
BCL6
BCOR
BMP2
BMPR1B
BMS1
BOD1L1
BPGM
BTRC
BVES
C12orf49
C16orf70
C1orf216
C21orf91
C2orf91
C5orf24
C6
CACNB2
CALCRL
CARF
CASP3
CAV2
CCDC85A
CCL3L3
CCNDBP1
CCNT1
CD164
CDC14A
CDC73
CDCA5
CDH2
CDH4
CDK14
CDK19
CDK5R1
CDK6
CDKL2
CDS2
CDYL
CEBPG
CEP135
CEP350
CEP85L
CERK
CHIC1
CHN2
CHST2
CHTOP
CLCF1
CLCN5
CLDN12
CNPY1
CNR1
CNTN3
COCH
COL19A1
COL25A1
COMMD8
COX15
CPEB4
CR1
CRB2
CREB5
CRLF3
CRY2
CSMD1
CSNK1G3
CSRNP3
CTCF
CTNNA2
CTNND1
CUL1
CUL5
CYCS
CYLD
CYP51A1
DAAM1
DARS
DCAF5
DCAF8L1
DCAKD
DCUN1D3
DCX
DDX18
DDX6
DENR
DGKQ
DIS3
DLG1
DLG2
DLGAP4
DLK1
DNAJA3
DNAJC21
DNPEP
DOCK4
DOCK8
DPYSL2
DSC2
DSTYK
DTWD1
DUSP22
DYNLL2
E2F1
EAF1
EBF2
EEF2K
EGR3
EIF1AY
EIF2AK3
ELAVL4
ELK4
ELL2
ELOVL4
ENOSF1
ENPP4
EP400
EPB41L5
EPG5
EPHA4
EPHA5
ESYT2
F9
FABP5
FAM110C
FAM120A
FAM122A
FAM122B
FAM126B
FAM160B1
FAM177B
FAM184A
FAM210A
FAM45A
FANCL
FASTKD5
FAT3
FBN1
FBXO42
FBXO45
FBXO47
FCRL1
FEZF1
FFAR4
FGF1
FGF9
FGR
FHOD1
FLRT2
FMN2
FOS
FOXN3
FOXO4
FPGT
FREM2
FRS2
FSBP
FSTL3
FSTL5
FZD8
GABRB2
GABRB3
GAP43
GCC2
GEMIN8
GID4
GIGYF2
GIMAP8
GLT1D1
GNB4
GOLGA7B
GOSR2
GPATCH2L
GPR107
GPR137C
GPR34
GRB2
GRIK2
GRIP1
GRM4
GSK3B
GSPT1
GSPT2
GTPBP10
HECTD1
HERC2
HHIP
HIF1AN
HILPDA
HIPK1
HIPK3
HLF
HNRNPA2B1
HOOK1
HOOK3
HRASLS5
HSBP1
HSPE1-MOB4
IGBP1
IKZF2
IL11RA
IL17RA
IMPACT
IMPAD1
IMPG1
INO80C
INO80D
INSR
IPO5
IQGAP1
IRS1
ITGAM
ITGB8
IWS1
JAKMIP3
JARID2
KANSL1L
KATNAL1
KCNA2
KCNH5
KCNJ12
KDELR2
KHDRBS1
KHDRBS2
KIAA0040
KIAA1958
KIF11
KIF13A
KIF2A
KIF5C
KLF6
KLHL13
KLHL2
KLHL23
KPNB1
KRAS
KRIT1
KRT36
L1CAM
LAMTOR3
LARP4
LARP4B
LASP1
LBH
LBR
LDLRAD3
LEMD3
LGALSL
LHX8
LIN28B
LMO2
LONRF1
LRAT
LRIT2
LRP2BP
LRP6
LRP8
LYRM7
LYZ
MACC1
MAPRE1
MATN1
MATR3
MB21D2
MBL2
MCAM
MCTS1
MDFIC
MDM2
MED14
MED24
METTL9
MFSD2A
MGAT4A
MIPOL1
MKRN1
MLLT6
MMGT1
MMP11
MMS22L
MOB4
MON2
MPP7
MSL1
MTF2
MTMR9
MTX3
MXRA7
MYO18B
MYO5A
N4BP2L2
NAA50
NAE1
NAT8L
NBR1
NDUFA4
NDUFA8
NDUFAF4
NDUFS5
NEDD1
NETO2
NEUROD6
NFIB
NFIL3
NHS
NIPSNAP3B
NLRC3
NOL4
NOL9
NOP16
NPTX1
NPY1R
NR1D2
NR2C2
NR2F2
NR3C1
NR4A2
NRK
NSG1
NSRP1
NTRK2
NYAP2
OFD1
OLFML2B
OPRK1
OPTN
ORAI1
ORC4
OSBPL6
OSTM1
OTUD3
OXNAD1
P2RY1
P2RY13
P2RY2
PAFAH1B1
PAGR1
PCDHB3
PCDHB6
PCSK5
PDE3A
PDE5A
PDHA1
PDS5A
PDS5B
PEG10
PEG3
PGM2L1
PGR
PHF21A
PHF6
PHKA1
PI15
PIAS2
PIK3R1
PITPNB
PITPNM3
PKP4
PLAG1
PLCXD1
PLCXD3
PLEKHB2
PLXDC2
PLXNA4
PLXNC1
PNPT1
POC1B
PPM1A
PPP1R13B
PPP2R3A
PRDM5
PRDM7
PRDM9
PRKCA
PRKG1
PROM1
PRPF40A
PRR23C
PRRG1
PSD3
PSD4
PSIP1
PSMA8
PTBP2
PTCH2
PTDSS2
PTGER2
PTGFRN
PTH2R
PTPN21
PTPN9
PTPRC
PTPRN
RAB18
RAB6B
RABGAP1
RAD17
RAD23B
RAD51B
RAD51C
RAD54B
RAD54L2
RAI1
RALGAPB
RALGPS2
RANBP17
RAP2A
RAPH1
RASGRF2
RASSF8
RBM15B
RBM26
RBM39
RDX
RFK
RFX3
RGMB
RGPD3
RGPD4
RGPD5
RGPD6
RGPD8
RGS4
RIC3
RLIM
RLN1
RMND5A
RNF139
RNF144B
RNF146
RNF182
RNF19A
RNF19B
RNF2
RNF214
RNF216
RNF217
RNF38
RORA
RRAS2
RTF1
RUNX1T1
RUNX2
SATB1
SATB2
SBK1
SBNO1
SCG2
SCN2A
SCN4A
SEC22C
SEC31A
SEMA4F
SEPT9
SERBP1
SESN1
SETD7
SFTPA2
SGCD
SGPL1
SH3GL2
SH3PXD2A
SH3TC2
SHB
SHROOM2
SIAH1
SLAIN2
SLC14A1
SLC25A20
SLC26A2
SLC43A2
SLC44A1
SLC45A4
SLC4A7
SLC6A12
SLC6A14
SLC6A19
SLC7A11
SLC7A14
SLC8A1
SLFN13
SLITRK4
SMAD9
SMG7
SMNDC1
SNIP1
SNX30
SOCS6
SORL1
SOX11
SP4
SPATA17
SPRED1
SPRY3
SPTLC2
SRCIN1
SREK1
SRF
SRGAP3
SRPRB
SSBP2
SSH1
STARD13
STON2
STRBP
STX12
SUN2
SYNGAP1
SYTL4
TACC1
TAOK1
TAS2R20
TBCCD1
TBRG1
TBX5
TCEA1
TCEAL7
TENM2
TFAP2C
TIFA
TIMM10B
TIMP3
TLN2
TLR4
TM9SF3
TMCC1
TMED5
TMEM108
TMEM132B
TMEM136
TMEM167A
TMEM196
TMEM245
TMEM53
TMIGD1
TMOD2
TMTC4
TNRC6B
TNRC6C
TOMM20
TP53BP1
TP53INP1
TP53INP2
TP63
TPRA1
TRABD2B
TRAK1
TRAPPC11
TRIM36
TRIM44
TRIM71
TRPC1
TRPC5
TRPV3
TSC1
TSPAN14
TSPAN2
TTC32
UBE2D2
UBE2H
UBE2K
UBE2R2
UBE2W
UBE4A
UBFD1
UBN2
UBR3
UHRF2
UNC45A
UNC5D
UNC80
USP37
USP42
USP7
VAMP2
VAPA
VEGFA
VGLL4
WDR72
WNT1
WSCD2
XPO4
YPEL5
YTHDC1
ZBTB1
ZBTB14
ZBTB20
ZBTB24
ZBTB41
ZC3H7B
ZC3HC1
ZCCHC2
ZCCHC24
ZDHHC21
ZEB2
ZER1
ZFHX4
ZFX
ZNF106
ZNF117
ZNF211
ZNF236
ZNF264
ZNF281
ZNF367
ZNF493
ZNF529
ZNF746
ZNF789
ZNRF3
ZSWIM5
ZYG11B

## Sheet: M2
Results of target genes for the hub miRNA (miR-30c) in the M2 module
A1CF
ABCC9
ABCD2
ABHD6
ABL1
ABL2
ACAP2
ACTC1
ACTN1
ACTR1A
ACTR3C
ACVR1
ADAM10
ADAM12
ADAM19
ADAM22
ADAM9
ADAMTS3
ADAMTS9
ADO
ADRA1D
ADRA2A
ADRB1
AFAP1L2
AFF3
AFF4
AGO1
AGO2
AGO3
AGO4
AIDA
AKAP10
ALPK3
AMER1
AMOTL1
AMOTL2
ANKHD1
ANKRA2
ANKRD17
ANO4
AP2A1
AP3S1
AP4E1
APBA1
ARAP2
ARF4
ARHGAP26
ARHGEF3
ARHGEF6
ARID1A
ARID3A
ARID4A
ARID4B
ARID5B
ARL10
ARL4A
ASB3
ASCC1
ASCC3
ASXL3
ATAD2B
ATAD5
ATF1
ATG5
ATL2
ATP2A2
ATP2B1
ATP2B2
ATP8A1
ATP8B2
ATRN
ATRNL1
ATXN1
AVEN
AVL9
AZIN1
B3GNT5
B4GALT5
B4GALT6
BACH1
BAHD1
BAZ1A
BAZ2B
BCL11B
BCL2L11
BCL6
BCL9
BCOR
BDNF
BDP1
BEAN1
BECN1
BNC1
BNC2
BNIP3L
BRAP
BRD1
BRWD1
BRWD3
BTBD10
C10orf25
C14orf28
C21orf91
C4orf19
C7orf43
C8orf44-SGK3
C9orf72
CA10
CACHD1
CACNA1C
CACNA1D
CADM2
CADPS
CALB2
CALCR
CALD1
CALU
CAMK2D
CAMK2N1
CAMK2N2
CAMK4
CAMKK2
CAND1
CAPN5
CAPZA1
CARF
CARS
CAT
CBFB
CBLB
CBX2
CCDC117
CCDC120
CCDC148
CCDC43
CCDC6
CCDC71L
CCDC97
CCNE2
CCNJL
CCNK
CCNT2
CCNY
CCSER1
CD2AP
CDC37L1
CDC7
CDCA7
CDH20
CDK12
CEACAM1
CECR2
CELF3
CELF5
CELSR3
CEP170
CEP170B
CEP350
CEP41
CEP76
CEP85L
CERS6
CFDP1
CFL2
CHD1
CHD7
CHD9
CHIC1
CHKA
CHL1
CHMP2B
CHST1
CHST2
CLCF1
CLOCK
CLRN1
CMTM4
CNKSR2
CNOT6
COL13A1
COL25A1
COL4A3BP
COL9A3
CPEB2
CPEB3
CPEB4
CPNE8
CPSF6
CRKL
CSAD
CSGALNACT1
CSNK1A1
CSNK1G1
CTH
CTHRC1
CTTNBP2NL
CUL2
CYB561
CYP24A1
CYSLTR1
CYYR1
DACH2
DACT1
DBF4
DCTN4
DCUN1D1
DCUN1D3
DCX
DDAH1
DDIT4
DESI2
DGKD
DGKH
DGKZ
DIO2
DIP2C
DLD
DLG5
DLGAP1
DLGAP4
DLL4
DMD
DNAJC13
DNAJC25-GNG10
DNMT3A
DOC2A
DOCK7
DOLPP1
DPY19L1
DPY19L3
DPYSL2
DSTYK
E2F3
E2F7
EAF1
EBF2
EDC3
EDEM3
EDNRA
EEA1
EED
EFNA3
EFR3A
EIF5A2
ELAVL2
ELAVL4
ELFN2
ELL
ELL2
ELMOD2
ELOVL5
EML1
EML4
ENOX2
EPB41
EPB41L4B
EPC1
EPC2
EPDR1
EPG5
EPHB2
ERC2
ERG
ERLIN1
ERMAP
ERRFI1
ESCO1
ESPN
EVI5
EXTL2
EYA2
FAM104A
FAM110B
FAM124A
FAM126A
FAM126B
FAM131B
FAM133A
FAM13A
FAM13C
FAM155A
FAM160B1
FAM199X
FAM210B
FAM214A
FAM217B
FAM43A
FAM49A
FAM81A
FAM83F
FAM91A1
FAP
FBXL14
FBXL17
FBXL20
FBXO28
FBXO32
FBXO34
FBXO45
FGD6
FIGN
FKBP3
FLVCR1
FNDC3A
FNDC3B
FNIP2
FOXA1
FOXD1
FOXG1
FOXP4
FRK
FRMD4A
FRMD6
FRMPD1
FRZB
FUCA1
FXR1
FYCO1
FZD3
G3BP2
GABRA5
GABRB1
GALNT1
GALNT2
GALNT3
GALNT7
GALR1
GAS2
GATA5
GATA6
GATM
GCLC
GCNT2
GFPT2
GID4
GIGYF1
GIGYF2
GJA1
GLCCI1
GLCE
GLDC
GLI2
GLUD1
GLUD2
GMEB2
GMNC
GNA13
GNAI2
GNAO1
GNAQ
GNG10
GNPDA1
GOLGA1
GOLGA4
GOLGA6C
GOLGA6L10
GOLGA6L4
GOLGA8B
GOT2
GPCPD1
GPR180
GPR26
GPR75-ASB3
GPT2
GRB10
GRHL1
GRIA2
GRIN2A
GRK5
GRM3
GRM5
GSKIP
GTF2H1
GXYLT1
GZF1
HACE1
HCFC2
HCN1
HDAC5
HDAC9
HECW1
HELZ
HEPHL1
HERC2
HERC3
HIC2
HIPK2
HIVEP1
HMGB3
HNRNPA2B1
HNRNPA3
HNRNPC
HNRNPUL2
HOOK3
HOXA1
HOXA11
HOXB8
HTRA3
ICK
IDE
IDH1
IER2
IFFO2
IFNAR2
IFNLR1
IGF2R
IKZF2
IL1RAPL2
ILDR2
INO80D
INPP4A
INTS2
IP6K3
IRF2BP2
IRF4
IRS1
IRS2
IRX4
ITGA4
ITGA6
ITGA8
ITGB3
ITPK1
ITSN1
JAG2
JAKMIP2
JAKMIP3
JAM2
JARID2
JDP2
JOSD1
JPH4
JUNB
KATNBL1
KCNA4
KCNJ12
KCTD16
KCTD20
KCTD3
KCTD5
KCTD7
KCTD8
KDM3A
KHNYN
KIAA0355
KIAA0408
KIAA1147
KIAA1211L
KIAA1522
KIAA1549
KIAA2026
KIF16B
KIF21B
KLF10
KLF11
KLF12
KLF14
KLF8
KLF9
KLHL20
KLHL28
KMT2A
KMT2C
KPNA3
KPNA6
KRAS
KSR1
KXD1
LARP4
LATS2
LCLAT1
LCOR
LEPR
LGI1
LHFPL2
LHX1
LHX8
LHX9
LIFR
LIMCH1
LIN28A
LIN28B
LIN7C
LMBR1
LMBR1L
LMLN
LONRF1
LOX
LPGAT1
LPP
LRCH2
LRFN2
LRP6
LRRC17
LRRC40
LRRC8C
LRRC8D
LSM14B
LYN
LYST
MAB21L1
MAFG
MAGI2
MAGI3
MAML1
MAN1A2
MAN1B1
MAP3K1
MAP3K12
MAP3K19
MAP3K2
MAP3K5
MAP3K7
MAP4K4
MAPK8
MARCH4
MARCH6
MARCH8
MARK1
MAST3
MAT2A
MAU2
MBNL1
MBNL2
MBNL3
MBOAT1
MBTPS2
MCF2L
MDM4
ME1
MECP2
MED12L
METAP2
MEX3B
MEX3D
MFHAS1
MFSD6
MIA3
MIB1
MICAL1
MID2
MIER2
MIER3
MINPP1
MKRN3
MLXIP
MMD
MSANTD3-TMEFF1
MSANTD4
MSI2
MTA1
MTDH
MTF2
MTTP
MXRA5
MYBL2
MYO5A
MYSM1
MZT1
N4BP2
NAA25
NAALADL2
NACC2
NADK
NAGPA
NAPG
NAV1
NAV3
NCALD
NCAM1
NCOA3
NDEL1
NECAP1
NEDD4
NEDD4L
NEFM
NEGR1
NEURL1B
NEUROD1
NEUROD6
NF1
NFAT5
NFATC2
NFATC3
NFIA
NFIB
NHLH2
NHS
NID1
NKX2-2
NLGN1
NOTCH1
NOVA1
NR3C1
NR4A2
NR5A2
NR6A1
NRBF2
NRBP1
NRG3
NRIP1
NRK
NRXN3
NSD1
NSG1
NT5DC3
NT5E
NTNG1
NUCKS1
NUFIP2
NUS1
OMG
ORC2
OSBPL8
OSTM1
OTUD4
OTUD6B
OVOL1
OXR1
P4HA1
P4HA2
PAAF1
PABPC1L2A
PABPC1L2B
PAFAH1B2
PAG1
PALM2
PAPOLB
PARP16
PAWR
PAX3
PAX9
PAXBP1
PBRM1
PCDH10
PCDH17
PCDH20
PCGF3
PCGF5
PDCD10
PDE4D
PDE5A
PDE7A
PDGFRB
PDS5B
PDSS1
PELI1
PER2
PEX5L
PFN2
PGGT1B
PGM1
PGM2L1
PGM3
PGP
PHACTR2
PHF13
PHF6
PHIP
PHTF2
PI4K2B
PICALM
PIEZO2
PIGA
PIK3CD
PIK3R2
PIP4K2A
PIP4K2B
PIRT
PITPNB
PITPNM2
PITX1
PKNOX2
PLA2G12A
PLAGL2
PLCG1
PLEKHM3
PLEKHO2
PLXNA1
PLXNA2
PLXNC1
POLR3E
POLR3G
PON2
POP1
POU4F2
PPARGC1A
PPARGC1B
PPFIA2
PPID
PPIL3
PPIP5K2
PPM1E
PPP1R12A
PPP1R14C
PPP1R18
PPP1R2
PPP1R9A
PPP3CA
PPP3CB
PPP3R1
PPTC7
PRDM1
PRICKLE1
PRKAA2
PRLR
PROM1
PROSER1
PRPF40A
PRRT2
PRUNE2
PSD3
PSMD7
PTBP3
PTGFRN
PTP4A1
PTPDC1
PTPN13
PTPN4
PTPRK
QKI
R3HDM1
RAB10
RAB11A
RAB15
RAB22A
RAB23
RAB27B
RAB32
RAB38
RAB3D
RAB4B
RAB8A
RABGAP1L
RAD23B
RAI14
RALGDS
RALGPS1
RANBP10
RAP1B
RAP2B
RAP2C
RAPGEF2
RAPGEF4
RAPH1
RARB
RARG
RASA1
RASA2
RASD1
RASGEF1A
RASGEF1B
RAVER2
RBFOX1
RBM12
RCBTB1
RCOR1
REEP1
REEP3
REV1
RFTN2
RFX2
RFX3
RFX6
RFX7
RGL1
RHEBL1
RHOB
RIMBP2
RIMS1
RNF122
RNF157
RNF165
RNF169
RNF220
RNF44
RNMT
ROR1
RORA
RPRD1A
RPS6KA2
RPS6KA5
RRAD
RSF1
RTCB
RTKN2
RTN4R
RUNDC3B
RUNX1
RUNX2
S100PBP
SACS
SALL4
SAMD4A
SAMD8
SAP30
SAP30BP
SATB1
SBF1
SBK1
SCAF4
SCN1A
SCN2A
SCN3A
SCN8A
SCN9A
SCYL3
SDAD1
SDK2
SEC22C
SEC23A
SEC23IP
SEC24A
SEC61A2
SEL1L3
SEMA3A
SEMA6B
SEMA6D
SEPT3
SEPT7
SEPT8
SERPINE1
SETD3
SETD5
SETD7
SFXN1
SGCB
SGK3
SH2B3
SH3KBP1
SH3PXD2A
SH3RF1
SHOC2
SIK3
SIRT1
SIX1
SIX4
SKIL
SKP2
SLC12A6
SLC16A14
SLC22A23
SLC22A5
SLC25A34
SLC25A36
SLC29A3
SLC30A2
SLC30A4
SLC35A3
SLC35A5
SLC35B4
SLC35D3
SLC35F1
SLC35F3
SLC35F4
SLC36A1
SLC38A1
SLC38A2
SLC38A7
SLC41A2
SLC4A7
SLC5A3
SLC6A15
SLC6A3
SLC6A6
SLC6A9
SLC7A10
SLC7A11
SLC7A6
SLC9A8
SMAD1
SMAP1
SMARCD2
SMIM14
SNAI1
SNAPIN
SNTB2
SNX10
SNX16
SNX18
SNX27
SNX29
SNX30
SNX33
SNX8
SOCS1
SOCS3
SOCS6
SOGA3
SON
SORCS3
SOS1
SOX12
SOX13
SOX4
SOX9
SP4
SPAST
SPCS3
SPEN
SRGAP3
SRSF10
SRSF7
SSBP2
SSH1
SSR3
SSX2IP
ST8SIA1
ST8SIA4
STAC
STAG2
STC1
STIM2
STK17B
STK35
STK38L
STK39
STOX2
STRIP1
STT3B
STX16
STX17
STX2
STXBP5
SUCLG2
SUV39H2
SYNGR3
SYPL1
TAB3
TAF4B
TAOK1
TASP1
TBC1D10B
TBC1D15
TBC1D2B
TBL1X
TBL1XR1
TBPL1
TDG
TENM1
TENM3
TET1
TEX2
TFDP1
THBS2
TIA1
TIMP2
TLL2
TMCC1
TMED2
TMEFF1
TMEM121
TMEM170B
TMEM181
TMEM229A
TMEM56
TMEM86A
TMEM87A
TMOD2
TNIK
TNIP1
TNKS
TNPO3
TNRC6A
TNRC6B
TNRC6C
TNXB
TOX
TP53INP1
TPM4
TRAF3
TRDN
TRIM13
TRIM23
TRIM9
TRIO
TRIP12
TRMT5
TRO
TRPM7
TRPS1
TSPAN2
TSPAN33
TTBK1
TTLL7
TTPA
TUBGCP3
TULP4
TUSC3
TVP23B
TWF1
TXNDC5
UBAC1
UBE2D3
UBE2F
UBE2I
UBE2J1
UBE2R2
UBE2V2
UBE3C
UBN1
UBN2
UCP3
UGT8
UHRF1BP1
UNC5C
UNC5D
UNKL
USP15
USP2
USP22
USP37
USP44
USP45
USP47
USP48
VAT1
VAT1L
VAV3
VIM
VIP
VKORC1L1
VOPP1
VPS13C
VPS26B
VSTM4
WDFY3
WDR1
WDR26
WDR44
WDR7
WDR82
WIPF1
WIPF3
WNK3
WWP1
XPO1
XPR1
YAF2
YES1
YOD1
YPEL2
YPEL5
YTHDC1
YTHDF3
ZBTB11
ZBTB18
ZBTB34
ZBTB39
ZBTB41
ZBTB6
ZBTB7A
ZCCHC14
ZCCHC2
ZCCHC24
ZDHHC17
ZDHHC20
ZDHHC21
ZEB2
ZFAND5
ZFC3H1
ZFP36L2
ZFYVE26
ZMYND8
ZNF148
ZNF197
ZNF200
ZNF264
ZNF280B
ZNF382
ZNF507
ZNF521
ZNF608
ZNF644
ZNF652
ZNF704
ZNF711
ZNF746
ZNF827
ZNRF1
ZPBP2
ZRANB3
ZSCAN29
ZSWIM5

## Sheet: M3
Results of target genes for the five hub miRNAs in the M3 module
miR-129-5p	miR-433	miR-1260	miR-200a	miR-221
ABHD3	ACAP2	ABHD13	ABL2	A1CF
ACTN1	ANKRD12	ABL1	ACKR3	ABCG1
ACTN4	ANO5	ABL2	ACO1	ACCS
ADAM10	AP3B1	ACACB	ACOT7	ACOT13
ADHFE1	ARHGAP1	ACKR2	ACVR2A	ACTN4
AGO3	ARID2	ACO1	ADD3	ACVR1B
AHDC1	ARMC1	ACP2	ADI1	ACVRL1
AKAP10	ARSD	ACTR1B	ADNP	ADAM22
AMD1	ATAD1	ACVR1B	ADNP2	ADAMDEC1
AMMECR1	ATP6V0A1	ACVR2B	ADRB1	ADAMTS10
AMMECR1L	AZI2	ADAM7	AFF3	ADAMTS17
AMOTL2	AZIN1	ADAMTS16	AGFG1	ADORA2B
ANKS1B	B4GALT3	ADAMTSL1	AGPAT5	AFF4
APC	BCL7A	ADHFE1	AHR	AGFG1
ARHGEF10L	BPTF	ADIPOR2	AKAP11	AGFG2
ARL5A	BRWD1	AFF4	AKAP2	AGO4
ATG14	C18orf25	AGO1	AKIRIN1	AGPAT3
ATG7	C1orf131	AHRR	ALG10B	AGPS
ATP2B4	C21orf91	AMBRA1	ALX4	AIDA
ATP8B2	CASK	AMIGO3	AMER2	AJAP1
ATRN	CBX5	APCDD1L	AMMECR1	AKAP5
AUTS2	CCAR1	ARFIP2	AMPD2	AKTIP
B3GALT1	CCDC138	ARID4B	ANKFY1	ALDH1A2
BACH2	CCDC93	ARL11	ANKRD44	AMMECR1
BCL11B	CDC27	ARPP21	ANP32E	ANAPC15
BEAN1	CDK17	ARRDC3	APBB2	ANGPT4
BMP2	CENPH	ASH1L	APC	ANGPTL2
BMPR2	CEP135	ASPRV1	APH1B	ANKH
BPTF	CHD9	ATAD2B	ARAP2	ANKIB1
BTBD9	CHL1	ATF6	ARC	ANKRD13B
C11orf54	CHMP5	ATF6B	ARFGEF2	ANKRD28
C12orf29	CISD1	ATP2B2	ARFIP1	ANKRD52
C14orf28	CLCN3	ATP8B1	ARHGAP24	ANKS1B
C2orf88	CLCN4	ATXN1	ARHGEF18	ANXA11
CAB39	CLINT1	AUNIP	ARHGEF38	AOC3
CACNA1B	CLIP1	BCKDK	ARID5B	AP1S2
CACNA1C	CLTC	BCL2L2-PABPN1	ARL13B	APPBP2
CACNA2D1	CNOT6	BDH2	ARL4A	ARF4
CACNB4	COX6B1	BHLHB9	ARMC1	ARHGAP42
CACNG2	CREB1	BNC2	ARMC9	ARHGDIA
CADM1	CREBRF	BRK1	ARNTL	ARHGEF37
CALM1	CSNK1A1L	BRWD3	ARNTL2	ARHGEF4
CAMK2D	CYCS	BTBD11	ARX	ARHGEF7
CAMK2N1	DCTN4	C12orf4	ASNSD1	ARID1A
CAMK4	DDHD1	C16orf72	ASPN	ARL17A
CBLB	DDX3X	C17orf51	ASXL1	ARMCX3
CBX4	DENND4C	C1QTNF7	ASXL3	ARSA
CBX6	DNAJC5	C20orf197	ATAD2	ASPH
CBX7	DPH3	C22orf46	ATAD2B	ATAD2B
CCDC88A	E2F3	C6orf132	ATF6	ATE1
CDC42EP3	ENY2	C7orf25	ATF7IP	ATP1B1
CDH2	EPHA7	C9orf40	ATG10	ATP2B2
CDK6	EPN2	CACTIN	ATG7	ATP2B4
CDKN1C	EXTL2	CAP1	ATL3	ATP9B
CDYL2	FBXO48	CBLN4	ATM	ATXN1
CELF1	FBXW7	CBX8	ATP2A2	AZIN1
CELF2	FERMT2	CC2D1B	ATP6V0A2	B4GALNT1
CELF4	FIGN	CCDC113	ATP6V1A	B4GALT1
CENPP	FNDC3B	CCDC47	ATP6V1B2	B4GALT5
CHD7	FOXN3	CCND2	ATP6V1C2	BAG3
CHIC2	G6PC	CD9	ATP7A	BAK1
CIB2	GALNT1	CDC25A	ATP8A1	BBC3
CKAP4	GAN	CDK16	ATP8A2	BBS9
CLOCK	GATA3	CECR2	ATXN1	BCL11B
CMIP	GCLC	CELSR1	ATXN7	BCL2L11
CNBP	GDF6	CENPO	ATXN7L1	BCL2L13
COL1A1	GPATCH11	CEP57L1	AXL	BEAN1
COX15	GPATCH2	CHEK1	B3GNT5	BEND4
CPEB3	GPC5	CHRNA7	BACE1	BMF
CSMD2	GRB2	CISD3	BAG4	BMP8B
CTBP2	GXYLT1	CLCN4	BAHD1	BRCA1
CTDSPL2	HBS1L	CLEC2D	BAZ1B	BRPF1
CTNNA2	HECW2	CNIH3	BBX	BRWD1
CXorf21	HINT3	CNKSR2	BCAP29	BRWD3
CXXC4	HIVEP1	CNPY4	BCLAF1	BSN
CYP20A1	HNRNPR	COBLL1	BEND3	C10orf113
DAB2IP	HNRNPU	COLGALT1	BEND4	C11orf87
DCX	HOXA1	COX19	BEND6	C15orf61
DGKH	HP1BP3	CR1	BMP3	C16orf45
DLC1	HSD3B7	CRKL	BNC2	C16orf72
DLK1	IGFBP1	CSNK2B	BRD3	C19orf73
DMD	ILDR2	CSRNP2	BRD4	C1orf21
DMRTA2	IMPAD1	CTAGE1	BRMS1L	C1QTNF2
DNAJB5	INTS2	CTNND1	BRWD1	C1QTNF6
DNAJC13	KMT2A	CWH43	BTBD1	C1RL
DNMT3A	KPNA5	CYB561D1	BTBD7	C3orf70
DOCK3	KRAS	CYP1B1	BTF3L4	C5orf49
DSE	LAMC1	DBI	C11orf53	C6orf120
DUSP10	LILRA1	DBN1	C11orf71	C8orf58
EBF1	LMTK2	DBNDD2	C15orf32	CA7
EI24	LPCAT2	DCAF7	C17orf51	CABP5
EIF4G3	LRRC58	DCBLD2	C17orf58	CACNB4
ELAVL3	LSM11	DCX	C18orf21	CALN1
ELAVL4	MACC1	DDHD1	C18orf54	CAMK4
ELK4	MAPK6	DDI1	C1orf21	CASP2
EP300	MAPK8	DES	C21orf91	CAST
EPHA8	MBD4	DHX29	C2orf73	CASZ1
ERC1	MIER1	DLG2	C3orf14	CBFB
ETS1	MSL2	DNAJB1	C6orf120	CBL
ETV1	MXI1	DNAJB12	CABP5	CBX5
ETV5	MYCT1	DNAJB2	CACNA1E	CBX6
ETV6	MYH9	DNAL4	CACNA1I	CCDC126
FAM114A2	NAA30	DNMT3A	CACNA2D1	CCDC152
FAM129A	NADK2	DPT	CALCR	CCDC33
FAM135B	NAV1	DSTYK	CAMSAP2	CCND1
FAM155A	NFYB	DUSP16	CARD6	CCNT1
FAM160B1	NMT2	DYRK1A	CBL	CD3E
FBXW7	NR2F6	DZIP1L	CBX1	CD4
FCHO2	NSD1	EBAG9	CCDC6	CD47
FIGN	NSMCE1	ECHDC3	CCDC80	CD68
FKBP5	NT5C3A	ELK1	CCDC85C	CDADC1
FMR1	NUCKS1	EPB41L1	CCDC88A	CDC37L1
FNDC5	NXF5	ESYT1	CCND2	CDC42BPA
FOXP2	OMA1	ETS1	CCNE2	CDCA5
FOXP4	PAK2	EXT2	CCNJ	CDH2
FRMD3	PAK4	FAM122B	CCNT2	CDK6
FRYL	PAPOLG	FAM131B	CD2BP2	CDK8
FSTL4	PCCB	FAM228A	CD36	CDKN1B
FUT8	PIK3CB	FASTKD1	CD47	CDON
G3BP1	PPM1A	FBLN1	CDC14A	CDS2
GABBR2	PRKCB	FBXO30	CDC25A	CERS1
GABRB1	PURB	FHL2	CDC25B	CHAD
GALNT1	QKI	FNIP1	CDC42	CHD7
GDE1	RAD21	FOXF2	CDC42EP3	CHMP7
GDNF	RAP1A	FREM2	CDC73	CHRNA1
GFRA2	RBM12	FRMD4A	CDK13	CHRNA4
GHR	RBM17	FUNDC2	CDK17	CHST15
GLCCI1	RECQL	FXR2	CDK6	CHSY1
GLUL	REPS1	FZD5	CDK8	CIC
GLYR1	RHOQ	GALNT2	CDON	CLDN11
GNAQ	RPAP2	GATAD2B	CEACAM7	CLDN2
GPC6	RSBN1	GCC1	CERS6	CLN8
GPR135	SAMD8	GDF11	CFL2	CLSPN
GPR37	SASS6	GDI1	CHD2	CLVS2
GRHL3	SCAF1	GLP1R	CHD7	CMIP
GRM5	SESN3	GOLGA6A	CHD9	CMTM4
GRM7	SESTD1	GOLGA6B	CHL1	CMTR1
GSK3B	SGMS2	GOLGA6C	CHORDC1	CNOT7
GTF2A1	SIRT7	GOLGA6D	CHP1	COIL
HIC2	SKI	GOLGA6L10	CHRDL1	COMMD10
HIPK1	SLC17A5	GOLGA6L4	CHURC1	COPS7A
HMGB1	SLC25A46	GOLGA6L9	CISD1	CORO2B
HNRNPR	SLC30A6	GOLGA8A	CKAP2	COX20
HOMER1	SLU7	GOLGA8B	CLASP2	CPEB3
HOOK3	SMAD9	GOLGA8H	CLIP2	CPLX2
HOXC10	SMG5	GOLGA8J	CLOCK	CPNE8
IFFO2	SMIM19	GOLGA8K	CNR1	CREBZF
IGIP	SNX1	GOLGA8N	CNST	CRISPLD1
IGSF3	SORBS2	GOLGA8O	CNTN1	CRKL
IKZF3	SREK1IP1	GOLGA8R	COA1	CSTF2
IL6ST	ST6GALNAC3	GPIHBP1	COPS8	CTCF
INHBC	ST8SIA4	GPKOW	COX20	CTDSPL2
IPO7	STAG1	GPR107	CREBRF	CTTN
JDP2	STARD3NL	GPR182	CRIM1	CUTC
JPH4	STK38	GPR26	CRIP2	CUX2
KANK4	STOX2	GPR55	CRLF3	CYB561D1
KAT6B	STRBP	GPR68	CRMP1	CYP1A2
KCNJ6	STYX	GPX4	CSNK1G3	CYP20A1
KCNK1	SUCNR1	GREM2	CST9	CYTL1
KCTD1	TBC1D19	GRIA2	CTNND2	DAND5
KCTD20	TDRD5	GRIK4	CTSV	DCAF12
KDM2A	TENM1	GRM6	CUL3	DCAF7
KDM2B	TGFBR1	GSE1	CWH43	DCUN1D1
KDM5A	TGS1	GSG1	CXADR	DCUN1D4
KIAA1958	TH	GSK3B	CYP26B1	DDIT4
KIF26A	TIA1	HAS3	CYP4F3	DDR1
KLF13	TLN1	HAUS2	DAP3	DGKH
KLF7	TLR10	HDDC3	DAPK1	DIAPH1
KLHL28	TMED5	HECTD1	DCAF10	DICER1
KLHL32	TMEM216	HES7	DCP2	DIS3
KMT2C	TMEM33	HIVEP2	DCUN1D3	DISC1
KPNA6	TMX3	HMGXB3	DCUN1D5	DLG2
LARP1	TNRC6B	HMX2	DDX46	DMRT3
LHX2	TNRC6C	HNF4G	DEK	DNAJB6
LIMS1	TOP1	HNRNPUL2	DEPDC5	DNAJC16
LIN54	TP53	HOXA11	DHX40	DOK4
LPGAT1	TPO	HOXB13	DICER1	DOLPP1
LPP	TRABD2B	HOXB5	DIP2B	DPP8
LRIG3	TREM1	HOXD13	DIS3	DPY19L3
LRP12	TTC13	HPN	DLC1	DTD1
LRRC4C	TTF2	HSPBP1	DMP1	DUSP7
LSM12	UBE2D2	IBTK	DMWD	DYNC1LI2
MAN1A1	UHMK1	IGF2BP1	DNAJC13	DYRK1A
MAP3K7	USH1C	IKZF2	DNAJC27	EDN2
MAP6D1	USP6	IL22RA1	DNAL1	EI24
MAPK1	UTP15	IPPK	DNTTIP2	EIF3J
MAPRE1	WDR45B	ISL1	DOCK4	EIF4E3
MATR3	WDR48	ITGAL	DOLPP1	EIF5A2
MBNL1	WTIP	ITPRIPL2	DPP6	ELK4
MDGA2	WWC3	JAG2	DR1	ELL2
MED12L	YWHAG	KCNIP1	DSTYK	ELOVL2
MED13L	YWHAZ	KCNJ2	DUSP3	EML6
MED26	ZC3H6	KCTD20	DUSP7	EMX2
MEF2A	ZDHHC3	KDM3B	DYRK1A	EPB41L1
MEX3A	ZDHHC7	KDM4A	E2F3	EPHB2
MFAP3L	ZFHX4	KIF21A	EDEM1	ERBB4
MTF1	ZNF567	KIF3A	EDNRA	ERC1
MYCBP2	ZNF704	KIRREL3	EFR3A	ESR1
MYRIP		KLC4	EGFL6	ETS1
MYT1L		KMT2A	EGR2	ETS2
NAA15		KMT2B	EID1	ETV3
NAA35		KPNA6	EIF1AX	EVC
NCOA1		KRBOX4	EIF4ENIF1	EYA3
NDRG3		KRT73	ELAVL2	FAM117B
NEUROD2		L3MBTL1	ELK3	FAM118B
NFIA		L3MBTL4	ELL2	FAM168A
NFIB		LAMC2	ELMOD1	FAM214A
NFIC		LAMP2	ELMOD2	FAM53C
NIPBL		LARP1B	ENOPH1	FARP2
NOL4		LCLAT1	ENPP5	FAT2
NPEPPS		LDLRAD4	EPGN	FBN2
NR2C2		LETMD1	EPHA2	FBXO28
NR4A2		LGMN	EPHA5	FER
NRG2		LHFPL4	EPHA7	FGF14
NRN1		LHX1	EPM2AIP1	FKTN
NRXN1		LIMD2	EPN1	FMR1
NRXN2		LIMK1	ERC2	FNDC3A
NRXN3		LIN7A	ERG	FNIP2
NUFIP2		LPAR4	ETFDH	FOS
NUP50		LPP	ETNK1	FOXK1
NUS1		LRRC20	ETV1	FOXN2
NXT2		LRRC73	EVI5L	FOXS1
OTUD7B		LRRTM3	EXOC5	FRY
OTX1		MAGEB4	F5	FUT2
OXR1		MAP1B	FAM102B	FUT5
P4HA2		MAPRE2	FAM126B	FZD10
PAK3		MDM4	FAM160A1	FZD5
PAPOLG		MED13L	FAM160B1	G2E3
PAX5		MED8	FAM168A	G6PC
PAX6		MEF2C	FAM168B	GAB1
PBX1		MEGF11	FAM199X	GABRA1
PBX3		METTL15	FAM20B	GALNT18
PCBP2		MGAT5	FAM220A	GAS7
PCDH17		MID1IP1	FAM8A1	GBX2
PCDH8		MIS18A	FAM91A1	GDF11
PCYOX1		MKNK2	FAXC	GFOD2
PDP2		MLLT6	FBP1	GGCX
PDS5A		MLXIP	FBRS	GJA1
PF4		MMP16	FBXL2	GJA3
PGR		MMP19	FBXL20	GLG1
PHAX		MSL1	FBXW2	GLIS1
PHF12		MSTO1	FGF13	GNAI3
PHF21A		MTSS1L	FGF7	GOLGA1
PHIP		N4BP3	FGFR1OP	GOLGA7B
PHKG2		NAGA	FGL2	GORASP2
PIAS4		NAV1	FHL5	GPBP1
PIEZO2		NCAPG2	FKBP5	GPC1
PKHD1		NDN	FLVCR1	GPD2
PKNOX1		NEDD8	FLVCR2	GPM6A
PLCG1		NICN1	FNBP1L	GPR137
PLCXD3		NLRC5	FNDC3B	GPRC5A
PLEKHA8		NOS1	FNIP2	GRB10
PLEKHH3		NOVA2	FOXA1	GRIK2
PLEKHO1		NR6A1	FOXA2	GRIK3
PMEPA1		NRN1	FOXC1	GRIK4
POLR3E		NRSN1	FOXD1	GRM1
PPP1R12A		NRXN2	FOXJ1	GRPEL1
PRRG2		NSF	FOXJ3	GTDC1
PSD3		NSUN5	FOXN3	GTF2B
PTER		NUB1	FOXP1	GTF2E1
PTP4A1		NUDT4	FRMD6	GZF1
PTPN4		NUFIP2	FURIN	HARS2
PTPRF		OGFOD3	FXN	HEATR5A
PURA		OPA3	FZD1	HECTD2
RAB10		ORC4	FZD3	HIF3A
RAB3B		OTUD6A	G3BP2	HINT3
RBFOX1		OTUD7B	GAB1	HIPK1
RBFOX2		OTX1	GATA3	HMBOX1
RBFOX3		OXTR	GATA6	HMX1
RBMS1		PABPN1	GCNT2	HNRNPA0
RBMS2		PACSIN1	GDAP1	HNRNPH3
RBMS3		PATE2	GFOD1	HOMER1
RCOR1		PCSK5	GIGYF1	HPCAL4
RGS19		PDCD1	GJC1	HSPA12A
RHOBTB2		PDCD4	GLCCI1	HTT
RIMS2		PDE2A	GLRX	IDI1
RNF38		PDE7A	GLS	IFITM2
ROCK1		PDE8A	GMCL1	IGF2BP2
RORA		PDXK	GNA13	INO80D
RPIA		PENK	GNAI1	INSIG2
RPS6KA5		PEX26	GNG2	IPO9
RPS6KB1		PEX5	GNG7	IPP
RRAGC		PHF19	GNL1	IQCE
RRAGD		PHF5A	GOLGA7B	IRAK4
RSBN1		PIGM	GPC2	IRF2
RUNX1		PIN1	GPHA2	IRF2BP2
RUNX1T1		PIP4K2C	GPHN	IRX5
RYR2		PITPNC1	GPM6B	ITGB1
SALL4		PLCH2	GPR12	ITGB3
SATB1		PLCXD3	GPR137C	ITPRIP
SBK1		PLEK	GPR6	JAKMIP2
SCML4		PLEKHF2	GPR85	JDP2
SCN8A		POU2F1	GPRC5C	KATNAL1
SEC14L1		PPARA	GRB2	KBTBD8
SEPHS1		PPARGC1B	GRHL1	KCNJ10
SESN3		PPP1R2	GRIN2D	KCNK13
SESTD1		PPP1R8	GRPEL2	KCNK2
SETBP1		PRCD	GSG1	KCNQ3
SETD9		PRCP	GULP1	KCNQ4
SFMBT1		PRDM4	H2AFZ	KDR
SGMS1		PRKCA	HAPLN1	KHDRBS2
SH3KBP1		PRKCB	HAUS6	KIAA0100
SHISA9		PROCA1	HCAR2	KIAA0355
SIAH1		PROX1	HCAR3	KIAA1522
SIM2		PRR12	HCFC2	KIF13B
SKP1		PRRT2	HCN1	KIF16B
SLC17A6		PTBP2	HDAC4	KIF1C
SLC25A25		PTGFRN	HECTD1	KIT
SLC7A1		PTPN1	HGF	KLF7
SLIT3		PTPN11	HIC2	KLHL18
SMARCC1		PTPRT	HIPK1	KLHL3
SOCS2		RAB11A	HIPK3	KMT2A
SOX11		RAB27A	HIVEP3	KPNA1
SOX4		RAB37	HMG20A	KPNA2
SOX6		RAB3C	HMGCS1	KPNA6
SP3		RAB3D	HNRNPF	KRT71
SP4		RAB43	HNRNPR	KRT75
SP8		RAB6B	HOXA10	KRT80
SPPL2A		RAD54L2	HOXB5	KRT84
SSTR2		RALGAPA2	HOXC13	KSR1
STEAP2		RAP1GAP2	HPDL	LAMP5
STIM2		RASGRF2	HS2ST1	LARS2
STON2		RASSF2	HTR2C	LDLRAD2
STOX2		RBMS2	ICA1L	LDOC1
SUMO2		RELT	IFFO2	LHFPL2
SUN2		RGS22	IFNAR1	LIFR
SYNC		RHNO1	IFT52	LIG3
SYNCRIP		RIMKLB	IGDCC4	LIMD1
TACC1		RLF	IGF1R	LMOD1
TAOK3		RMND5A	IGF2	LPAR1
TCF4		RNF121	IKZF2	LPCAT3
TERF2		RNF123	IL17A	LRFN2
TET2		RNF145	INSIG2	LRPAP1
TGIF2		RNF41	INSM2	LRRN2
THRB		RNMT	IPCEF1	LSM5
THSD4		RNPEP	IPO5	MAB21L3
TIAL1		RPH3AL	IPO7	MAN2B2
TIMM8B		RPL10	IQCJ-SCHIP1	MAP2K1
TIPARP		RSU1	IRF2BP2	MAPK10
TMEM65		RXRA	IRF2BPL	MAPK8IP1
TMEM67		RYBP	IRS2	MARCH10
TMEM97		SALL4	ITCH	MARK1
TMTC4		SAMD4A	ITGA6	MAVS
TNPO1		SCD	ITPRIPL2	MBD2
TNRC6A		SCNN1A	JAG1	MBNL1
TNRC6B		SCRN1	KALRN	MED1
TNRC6C		SEC14L2	KAT6B	MED18
TOB2		SEC61A1	KATNA1	MED19
TOE1		SEMA3A	KATNAL1	MED22
TOMM40		SENP2	KCNE3	MED8
TOX		SET	KCNJ2	MEGF9
TRAF3IP2		SEZ6	KCNMB4	MEIS1
TRIO		SH2D1A	KCNS3	MEX3A
TSHZ1		SHE	KCNV1	MEX3B
TSPYL4		SHISA6	KCTD12	MGAT3
TTC28		SLC16A2	KCTD20	MGAT4A
TULP4		SLC16A7	KDM2B	MIA3
TXNDC15		SLC22A23	KDM3A	MIDN
U2SURP		SLC30A5	KEAP1	MIER3
UBASH3B		SLC35F6	KHDRBS2	MKX
UBE2R2		SLC37A3	KHDRBS3	MLIP
UNC13A		SLC37A4	KIAA0355	MLLT1
UNC5D		SLC38A7	KIAA0408	MON2
UNC80		SLC39A9	KIAA1211	MORC3
UNK		SMAP2	KIAA1217	MPRIP
USP13		SMARCA1	KIF13A	MRPS27
USP9X		SMARCD1	KIF15	MSI2
VAMP1		SMCR8	KIF17	MSL2
VCP		SMOC1	KIF1C	MTHFR
VGLL3		SNX1	KIF3A	MUC5B
VPS36		SNX24	KLF12	MXD3
WDFY3		SOCS6	KLF6	MYBL1
WNT5A		SOCS7	KLF7	MYLIP
WWC1		SOS1	KLF9	MYO10
XKR4		SP1	KLHDC10	MYO1D
XKR6		SPEN	KLHL5	MYO1F
XPO7		SPRTN	KMT2A	MYZAP
YBX1		SRGAP3	KMT2E	NAA25
YIPF5		SRR	KPNA3	NAGA
YWHAB		STAG2	KPNA4	NANOS1
ZBTB10		STK35	LAMTOR3	NAP1L1
ZBTB20		STMN4	LCOR	NAP1L5
ZBTB33		STOML3	LDLRAD4	NDFIP1
ZBTB34		SYNRG	LENG8	NDST1
ZBTB46		SYT7	LGALS8	NDST3
ZBTB7A		TAF8	LHX1	NFAM1
ZDHHC20		TARDBP	LHX6	NFATC2
ZDHHC23		TBC1D16	LIMCH1	NFATC3
ZFHX2		TBC1D24	LMBR1	NFYB
ZFHX3		TBX4	LMO3	NGRN
ZFP1		TCF20	LMTK2	NIPAL4
ZFP36L1		TCF21	LPAR3	NIPBL
ZFP36L2		TCF7	LPGAT1	NLK
ZFP91		TDRD9	LPP	NOL6
ZFX		TFCP2L1	LRMP	NOVA1
ZMAT2		TFDP2	LRRC57	NPDC1
ZMAT3		THEM4	LRRC8A	NPNT
ZNF106		TIMM17A	LRRC8B	NR2C2
ZNF281		TMBIM6	LSAMP	NR5A2
ZNF462		TMEM108	LYPLA1	NRBF2
ZNF516		TMEM132B	LYSMD3	NRG1
ZNF609		TMEM178B	MACF1	NRIP2
ZNF618		TMEM199	MAGED4	NRIP3
ZNF704		TMEM212	MAGED4B	NRK
ZNRF1		TMEM92	MAGI2	NSFL1C
ZSWIM6		TMX3	MAN1A2	NSMCE4A
		TNPO1	MAOA	NTF3
		TNRC6B	MAP1B	NTRK2
		TOMM34	MAP2K4	NUDT10
		TP53RK	MAP2K7	NUFIP2
		TPT1	MAP3K2	NUP93
		TRAFD1	MAP3K9	NXF1
		TRAPPC6A	MAP7D1	NXPH1
		TRIM25	MAPK6	OGG1
		TRIM5	MAPK8	OPN1MW
		TRIM71	MARC2	OPRM1
		TSC22D2	MARCH6	OR4N4
		TSPAN12	MARCH7	OSBPL3
		TSPAN5	MARK1	OSBPL8
		TTC14	MATR3	OSTM1
		TTC28	MBD1	OXR1
		TUB	MBNL1	PABPC1
		TUBAL3	MBNL3	PACSIN2
		TUSC2	MBTD1	PADI1
		U2SURP	MBTPS2	PAIP1
		UBE2H	MCOLN3	PAIP2
		UBE2W	MDFIC	PANK3
		UBIAD1	MDM1	PAPOLA
		UBN2	MED13L	PAPPA
		UBQLN1	MED23	PARP1
		UBQLN2	METTL21C	PAX5
		UBQLN4	MFAP3L	PAXIP1
		UBTD2	MFN1	PCDH17
		UFM1	MIA2	PCDHA1
		UGGT1	MIB1	PCDHA10
		UGT8	MIER1	PCDHA11
		ULK2	MIER3	PCDHA12
		UNC13C	MMP16	PCDHA13
		USP27X	MMP24	PCDHA2
		USP31	MN1	PCDHA3
		USP48	MNX1	PCDHA4
		USP49	MOBP	PCDHA5
		VASH1	MSANTD4	PCDHA6
		VHL	MSR1	PCDHA7
		WBP11	MSTN	PCDHA8
		WDR92	MTCH1	PCDHA9
		WIPF2	MTF2	PCDHAC1
		WWC3	MYBL1	PCDHAC2
		XKR6	MYH10	PCDHGA1
		XKR7	MYRIP	PCDHGA10
		XPO7	MYT1L	PCDHGA11
		YAF2	NAA50	PCDHGA12
		YTHDF2	NABP1	PCDHGA2
		ZBTB42	NAMPT	PCDHGA3
		ZBTB46	NAP1L1	PCDHGA4
		ZBTB6	NCAM1	PCDHGA5
		ZCCHC2	NCF2	PCDHGA6
		ZFP90	NCKAP5	PCDHGA7
		ZFYVE9	NCOA2	PCDHGA8
		ZHX2	NCOA7	PCDHGA9
		ZNF106	NDFIP1	PCDHGB1
		ZNF135	NDFIP2	PCDHGB2
		ZNF14	NDNF	PCDHGB3
		ZNF146	NDUFB3	PCDHGB4
		ZNF181	NEBL	PCDHGB6
		ZNF189	NECAB1	PCDHGB7
		ZNF195	NEK4	PCDHGC3
		ZNF208	NEK6	PCDHGC4
		ZNF221	NEK7	PCDHGC5
		ZNF229	NFASC	PCMTD1
		ZNF257	NFIA	PDAP1
		ZNF268	NFYB	PDCD10
		ZNF302	NIPAL3	PDE4D
		ZNF350	NME1	PDE7B
		ZNF362	NOVA1	PDIK1L
		ZNF367	NPAS3	PDPK1
		ZNF37A	NPC1	PDS5A
		ZNF384	NPHP3	PDXK
		ZNF426	NR2C2	PDZRN4
		ZNF439	NR3C1	PEAR1
		ZNF440	NR4A1	PGAP1
		ZNF514	NRBF2	PGM2L1
		ZNF516	NRCAM	PGPEP1
		ZNF544	NRIP3	PHACTR4
		ZNF559	NRP1	PHTF2
		ZNF562	NRSN1	PIEZO2
		ZNF563	NRXN1	PIGA
		ZNF565	NSG2	PIGQ
		ZNF577	NUCKS1	PIK3R1
		ZNF584	NUDCD1	PITPNM2
		ZNF586	NUFIP2	PKDCC
		ZNF594	NUP98	PLCL2
		ZNF597	NXPH1	PLCXD3
		ZNF615	NXPH2	PLEKHA2
		ZNF629	OGT	PLEKHG4B
		ZNF646	OLFM1	PLEKHO2
		ZNF700	OPRM1	PLXDC2
		ZNF705A	ORC2	PLXNA1
		ZNF705D	OSBPL11	PLXNC1
		ZNF732	OSBPL1A	PML
		ZNF740	OSBPL6	PNPO
		ZNF75A	OTUD6B	POGK
		ZNF763	OXSR1	POGZ
		ZNF773	P2RY1	POLR3E
		ZNF780A	PAFAH1B1	POLR3H
		ZNF780B	PAPOLG	POM121
		ZNF781	PAPPA	PPM1M
		ZNF80	PAQR9	PPP1R11
		ZNF844	PAX6	PPP1R14C
		ZNF862	PCDH8	PPP1R16B
		ZSCAN16	PCDHB6	PPP1R1B
		ZWINT	PCGF5	PPP2R2A
			PCMTD2	PPP3R1
			PCSK6	PRAME
			PDCD4	PRELID2
			PDE3A	PRICKLE2
			PDGFA	PRKCZ
			PDS5B	PRNP
			PEAK1	PRRT2
			PEG3	PSAP
			PEX10	PSMB2
			PEX5	PTBP3
			PFKM	PTGER3
			PGRMC2	PTP4A2
			PHIP	PTPRJ
			PHLPP1	RAB10
			PHLPP2	RAB1A
			PHTF2	RAB3B
			PHYHIPL	RAB3GAP2
			PIGA	RALBP1
			PIGW	RALGAPA1
			PIK3AP1	RALGPS1
			PITPNB	RALGPS2
			PITPNM3	RANBP2
			PITX2	RARG
			PKP2	RASA2
			PLAG1	RASSF5
			PLAGL2	RASSF7
			PLCL1	RASSF8
			PLEK	RBCK1
			PLEKHA8	RBM14
			PLXDC1	RBM15B
			PLXNA4	RBM24
			PLXNC1	RBM48
			POU3F2	RCN3
			PPIH	REC8
			PPIL4	RECK
			PPM1E	REV3L
			PPM1L	RFWD3
			PPP1R15B	RFX3
			PPP2CA	RFX7
			PPP2R2A	RGS6
			PPP3R1	RHOD
			PPP4R2	RIC3
			PPRC1	RIMS3
			PPT2	RIMS4
			PRDM10	RNF222
			PRDM6	RNF24
			PRELID2	RNF4
			PRKACB	RNF44
			PRKAR1A	RNPS1
			PRKCE	RPL27A
			PRKD1	RPL28
			PROSER2	RPP14
			PRPS2	RRAS2
			PSEN1	RREB1
			PTBP2	RRP15
			PTCH1	RRP7A
			PTEN	RSBN1L
			PTP4A1	RUNDC3B
			PTPN4	RUNX2
			PTPRD	RWDD3
			PTPRG	RXRA
			QKI	RYBP
			QSER1	S100A7A
			RAB10	SAMD14
			RAB11B	SAMD5
			RAB1A	SARS
			RAB22A	SBK1
			RAB30	SCD5
			RAB38	SCN2B
			RAB5A	SDC2
			RAB6C	SDC4
			RAB9B	SDK1
			RALGPS1	SEC14L5
			RALGPS2	SEC62
			RANBP3	SEMA3A
			RANBP3L	SEMA6D
			RANBP6	SEPSECS
			RANBP9	SEPT9
			RAP2A	SERPINB13
			RAP2C	SERPINF2
			RARB	SESN3
			RASSF8	SGTB
			RBAK	SH3PXD2A
			RBM20	SH3PXD2B
			RBM24	SHANK2
			RBM33	SHISA7
			RBM47	SKP1
			RBM7	SLAIN2
			RBMS1	SLC16A2
			RBPJ	SLC16A6
			RCOR3	SLC1A7
			REEP3	SLC25A37
			RFTN2	SLC40A1
			RFX1	SLC45A4
			RFX7	SLC4A4
			RHEB	SLC5A3
			RHOBTB1	SLC6A1
			RHPN2	SLC6A15
			RIMS1	SLC6A17
			RNF145	SLC6A9
			RNF185	SLC7A1
			RNF213	SLITRK5
			RNF38	SMARCA5
			RNFT1	SMG5
			RORA	SMUG1
			RPH3AL	SNAP29
			RRP15	SNCB
			RTN4RL1	SNX12
			RUFY2	SNX4
			RUNX1	SOCS3
			RWDD4	SORCS1
			RYBP	SOX10
			SAMD8	SOX11
			SAR1A	SOX12
			SBNO1	SPATA4
			SCD5	SPPL3
			SCHIP1	SPTBN2
			SCN7A	SRRD
			SCN9A	SRRM1
			SCOC	SRRM4
			SDC2	SRSF7
			SDR39U1	SSTR3
			SEC24A	STARD4
			SEMA3E	STMN1
			SEMA5A	STOX2
			SEMA6A	STYX
			SEPT3	SUN2
			SEPT7	SUOX
			SEPT8	SUSD5
			SERINC3	SUV39H1
			SF3B1	SV2C
			SFPQ	SYAP1
			SGK1	SYNCRIP
			SH3RF1	SYNGR3
			SHE	SYT10
			SHISA6	TAB3
			SHPRH	TANC2
			SI	TAOK1
			SIAH1	TAPT1
			SIDT2	TBC1D22B
			SIK1	TCEAL6
			SIPA1L2	TCF12
			SIRT1	TCF7L2
			SIRT5	TEAD1
			SLAIN2	TEX19
			SLC14A1	TEX261
			SLC16A7	TFG
			SLC17A6	THAP6
			SLC18A2	THBS1
			SLC20A1	TLE3
			SLC22A15	TMCC1
			SLC23A2	TMED1
			SLC25A21	TMEM105
			SLC25A3	TMEM109
			SLC25A40	TMEM120B
			SLC25A46	TMEM129
			SLC26A2	TMEM132B
			SLC28A3	TMEM164
			SLC2A12	TMEM183A
			SLC2A14	TMEM201
			SLC35D1	TMEM215
			SLC38A2	TMEM72
			SLC38A9	TMEM86A
			SLC39A14	TMEM95
			SLC44A3	TMSB15B
			SLC4A1AP	TNFRSF21
			SLC5A3	TNRC6A
			SLC5A3	TNRC6B
			SLC6A6	TNRC6C
			SLC6A9	TOX
			SLC7A2	TP53BP2
			SLFN5	TP63
			SMAD5	TPPP
			SMC5	TRABD2B
			SNTB2	TRAF4
			SNX13	TRAF7
			SNX18	TRAPPC3
			SNX4	TRERF1
			SOBP	TRIM14
			SOCS5	TRIM67
			SOGA3	TRMT61A
			SON	TRPC3
			SORBS2	TRPS1
			SORL1	TSC22D3
			SOX11	TSN
			SOX17	TSPAN18
			SP3	TSPAN9
			SP4	TSTA3
			SPAG9	TTC28
			SPATA16	TTC39C
			SPATS2	TTC9
			SPOPL	TTYH2
			SPRY4	TUBA1A
			SPRYD3	TVP23C
			SRC	TXLNA
			SRCAP	UBAP1
			SREK1	UBE2J1
			SREK1IP1	UBE2QL1
			SRM	UBFD1
			SRSF10	UBIAD1
			SRSF6	UBL4A
			SSTR2	UBN2
			ST3GAL3	UBQLN2
			ST3GAL5	UGGT1
			ST6GALNAC3	UNC5B
			STAG2	UPP1
			STAT4	URI1
			STAT5A	USP38
			STAT5B	USP49
			STK38L	USP6NL
			STK4	VAPB
			STRBP	VASH1
			STRN	VEZF1
			STX16	VGLL4
			STX2	VPS53
			STXBP1	VWA1
			STXBP5	WAC
			SUB1	WDR31
			SUGT1	WDR33
			SULT1C2	WDR47
			SUPT6H	WDR90
			SWAP70	WIPF2
			SYNCRIP	WNK3
			SYNPO2	WNT16
			SYT16	WNT9B
			TAB2	WSB2
			TADA1	WSCD1
			TAF12	YPEL2
			TATDN3	YWHAG
			TCERG1	ZBTB20
			TCF12	ZCCHC3
			TCF4	ZDHHC18
			TEAD1	ZDHHC24
			TENM3	ZFAND5
			TET1	ZFHX3
			TET3	ZFP36L2
			TFAP2C	ZFPM2
			TFCP2L1	ZFR2
			TFEC	ZFYVE16
			TGFB2	ZMIZ1
			TGIF2	ZMYM2
			THAP5	ZNF318
			THEM4	ZNF385A
			THRB	ZNF423
			THSD7A	ZNF490
			TIAM1	ZNF526
			TIAM2	ZNF587
			TIMELESS	ZNF605
			TLL2	ZNF629
			TM2D3	ZNF652
			TMED9	ZNF70
			TMEM126B	ZNF701
			TMEM130	ZNF704
			TMEM135	ZNF708
			TMEM170B	ZNHIT1
			TMEM220	ZSCAN30
			TMEM237	ZSCAN5A
			TMEM33
			TMEM39A
			TMEM56
			TMOD2
			TNFAIP3
			TNKS2
			TNPO1
			TNRC6B
			TNS1
			TNS3
			TOB1
			TP53INP1
			TRAF3IP2
			TRAM2
			TRAPPC8
			TRHDE
			TRIM23
			TRNAU1AP
			TSC1
			TSGA10
			TSHZ3
			TTLL7
			TTPAL
			TTR
			TUBGCP5
			TXNDC17
			TXNRD3
			UACA
			UBASH3B
			UBE3A
			UBFD1
			UBN2
			UBQLN1
			UBQLN2
			UBR3
			UGGT1
			UGT1A1
			UGT1A10
			UGT1A3
			UGT1A4
			UGT1A5
			UGT1A6
			UGT1A7
			UGT1A8
			UGT1A9
			UGT2A3
			UHRF1BP1
			UNC5C
			URGCP
			USP22
			USP27X
			USP53
			VCAN
			VGLL3
			VSIG10
			VSIG8
			WDFY3
			WDR26
			WDR36
			WDR48
			WLS
			WNK1
			WNT9B
			WTAP
			WWTR1
			YAP1
			YIPF4
			YPEL5
			YTHDF2
			YWHAG
			YY1
			ZBTB11
			ZBTB18
			ZBTB20
			ZBTB34
			ZBTB41
			ZC3H12C
			ZCCHC24
			ZCCHC3
			ZEB1
			ZFAT
			ZFR
			ZIC4
			ZKSCAN8
			ZMPSTE24
			ZNF134
			ZNF138
			ZNF185
			ZNF197
			ZNF208
			ZNF254
			ZNF281
			ZNF326
			ZNF367
			ZNF396
			ZNF420
			ZNF43
			ZNF430
			ZNF431
			ZNF440
			ZNF493
			ZNF516
			ZNF519
			ZNF557
			ZNF572
			ZNF618
			ZNF644
			ZNF652
			ZNF660
			ZNF675
			ZNF676
			ZNF704
			ZNF708
			ZNF728
			ZNF763
			ZNF770
			ZNF85
			ZNF90
			ZNF91
			ZNF92
			ZNF99
			ZNHIT3
			ZNRF3
